# Supplementary material for: Chemical Characterization of Red Wine Polymers and Their Interaction Affinity with Odorants
Source: Foods. 2024 Feb 8;13(4):526. doi: 10.3390/foods13040526 (PMC10888325; doi:10.3390/foods13040526)
Supplement: Supplementary file 1 [file foods-13-00526-s001.zip]

Archive with 1 entries (1 files):
- foods-2842747-supplementary.pdf
